# Supplementary material for: Ischemic Etiology and Prognosis in Men and Women with Acute Heart Failure
Source: J Clin Med. 2021 Apr 15;10(8):1713. doi: 10.3390/jcm10081713 (PMC8071524; doi:10.3390/jcm10081713)
Supplement: Supplementary file 1 [file jcm-10-01713-s001.zip]

Archive with 1 entries (1 files):
- jcm-1171985-supplementary.pdf
